# Supplementary material for: Current status of breast cancer diagnosis and treatment capacity in county-level medical institutions in Sichuan Province, China: a cross-sectional study
Source: Front Oncol. 2026 May 20;16:1847827. doi: 10.3389/fonc.2026.1847827 (PMC13229756; doi:10.3389/fonc.2026.1847827)
Supplement: Supplementary file 1 [file Table1.xlsx]

## Sheet: Questionnaire
			Investigation on the Basic Situation of Breast Cancer Specialties in County-level Medical Institutions in Sichuan Province
Timeline： 1月19日 确定问题 1月22日 发放问卷 1月28日 截止收集 2月2日 数据整理，生成摘要 2月8日 完成修改和排版 2月13日 截止 ESMO BC投稿
1、Specialized department Settings
（1）Hospital grade		A.grade iii-A	B.grade iii-B	C.grade ii-A	D.grade ii-B
（2）Hospital ownership		A.Public	B.Private	C.general hospital	D.Specialty Hospital
（3）Dedicated breast section /group		A.Breast surgery, breast and thyroid surgery	B.General Surgery (Breast Group)	C.Internal Medicine (Breast Group)	C.None
（4）The establishment years of the breast specialty department		（ ）years
（5）The number of specialized beds for breast diseases		（ ）numbers
（6）years of radiotherapy were carried out		（ ）years
（7）Independent pathology department		A Yes	B No
（8）Special outpatient qualifications		A Yes	B No
（9）Special antineoplastic drug identification and prescription qualifications		A Identification qualifications	B Prescription qualifications	C Both	D None
（10）The number of breast cancer patients admitted in 2023		（ ）numbers
2、 staffing and auxiliary department setup
（1）Breast cancer specialists；Radiotherapy physician		（ ）numbers
（2）Breast care nurses		（ ）numbers
（3）Oncology clinical pharmacists		（ ）numbers
（3）Medical physicists		（ ）numbers
（4）Radiotherapy technologists		（ ）numbers
3、Accessibility of specialized drugs for breast cancer
1）Tumor treatment drugs
（1）Conventional chemotherapy agents( taxanes, anthracyclines, and platinum agents, etc.)		A Completely satisfied	B Mostly satisfied	C Basically satisfied	D Cannot be satisfied
（2）Anti-HER2 targeted therapies(Multi-choice)		A trastuzumab	B Pertuzumab	C Pyrotinib	D T-DM1	E T-DXd
（3）Endocrine agents(Multi-choice)		A GnRH analogues	B AI	C Tamoxifen/Toremifene	D Fulvestrant
（4） CDK4/6 inhibitors(Multi-choice)		A Abemaciclib	B Ribociclib	C Dalpiciclib	D Palbociclib
2）Palliative care
（1）Analgesics(Multi-choice)		A Tramadol	B Morphine	C Oxycodone	D Fentanyl transdermal patches
（2）Antiemetics(Multi-choice)		A NK-1 antagonists	B 5-HT3 antagonists	C Dexamethasone	D Metoclopramide	F Olanzapine
（3）Drugs for hematologic toxicity		A Yes	B No
4、Breast cancer diagnostic and therapeutic capabilities
1）Imaging diagnostic
	（1）equipment(Multi-choice)		A Breast ultrasound	B CT	C MRI	D Mammography	F Bone scintigraphy	G PET-CT
	（2）AJCC TNM Staging		A.Yes	B.No
2）Pathology
	（1）Pathology items(Multi-choice)		A Preoperative puncture biopsy	B Intraoperative freezing	C Paraffin histology	D Immunohistochemistry
	（2）Whether to conduct FISH testing		A.Yes	B.No
	（3）Is FISH testing for a third-party institution?		A.Yes	B.No
3）Surgery
	（1）surgical method(Multi-choice)		AStandard radical surgery	B Modified radical mastectomy	C Breast conserving surgery	D Breast reconstruction	E Sentinel lymph node biopsy	F No
	（2）The number of breast cancer surgeries in 2023		（ ）numbers
4）Radiotherapy
	（1）Radiotherapy equipment(Multi-choice)		A Linear accelerator	B Cobalt-60 radiotherapy equipment	C Radiotherapy CT simulation positioning	D Share the CT machine with the radiology department
	（2）The number of postoperative radiotherapy for breast cancer in 2023		（ ）numbers

## Sheet: Raw data
Serial number	Time to submit answers	Time taken（ seconds）	Sources	IP address	Hospital grade	Hospital ownership	Dedicated breast section /group	The establishment years of the breast specialty department	The number of specialized beds for breast diseases	years of radiotherapy were carried out	Independent pathology department	Special outpatient qualifications	Special antineoplastic drug identification and prescription qualifications	The number of breast cancer patients admitted in 2023	Breast cancer specialists	Radiotherapy physician	Breast care nurses	Oncology clinical pharmacists	Medical physicists	Radiotherapy technologists	Conventional chemotherapy agents( taxanes, anthracyclines, and platinum agents, etc.)	Anti-HER2 targeted therapies	Endocrine agents	CDK4/6 inhibitors	Analgesics	Antiemetics	Drugs for hematologic toxicity	Imaging diagnostic	AJCC TNM Staging	Pathology	Surgery	The number of breast cancer surgeries in 2023	Radiotherapy equipment	The number of postoperative radiotherapy for breast cancer in 2023
24	2024/1/25 10:59:01	902	WeChat	116.169.71.2	grade iii-A	Public ┋ general hospital	Breast surgery, breast and thyroid surgery	10	20	27	Yes	Yes	Both	300	6	3	5	1	2	4	Completely satisfied	Trastuzumab┋Pertuzumab┋Pyrotinib┋T-DM1┋T-DXd	GnRH analogues┋AI┋Tamoxifen/Toremifene┋Fulvestrant	Abemaciclib┋Dalpiciclib┋Palbociclib	Tramadol┋Morphine┋Oxycodone┋Fentanyl transdermal patches	NK-1 antagonists┋5-HT3 antagonists┋Dexamethasone┋Metoclopramide┋Olanzapine	Yes	Breast ultrasound┋CT┋MRI┋Mammography┋Bone scintigraphy┋PET-CT	Yes	Preoperative puncture biopsy┋Intraoperative freezing┋Paraffin histology┋Immunohistochemistry	Standard radical surgery┋Modified radical mastectomy┋Breast conserving surgery┋ Breast reconstruction┋Sentinel lymph node biopsy	100	Linear accelerator┋Radiotherapy CT simulation positioning┋Share the CT machine with the radiology department	40
78	2024/1/30 8:57:07	386	WeChat	171.219.204.238	grade iii-A	Public ┋ general hospital	Breast surgery, breast and thyroid surgery	3	20	0	Yes	Yes	Both	100	7	0	5	3	0	0	Completely satisfied	Trastuzumab┋pertuzumab┋pyrotinib	AI┋Tamoxifen/Toremifene┋Fulvestrant	Abemaciclib	Tramadol┋Morphine┋Fentanyl transdermal patches	NK-1 antagonists┋5-HT3 antagonists┋Dexamethasone┋Metoclopramide┋Olanzapine	Yes	Breast ultrasound┋CT┋MRI	Yes	Preoperative puncture biopsy┋Intraoperative freezing┋Paraffin histology┋Immunohistochemistry	Standard radical surgery┋Modified radical mastectomy┋Breast conserving surgery┋Sentinel lymph node biopsy	100	No	0
22	2024/1/24 22:22:46	380	WeChat	223.104.218.21	grade iii-A	Public ┋ general hospital	Breast surgery, breast and thyroid surgery	1	25	0	Yes	Yes	Both	612	6	0	4	3	0	0	Completely satisfied	Trastuzumab┋Pertuzumab┋Pyrotinib┋T-DM1┋T-DXd	GnRH analogues┋AI┋Tamoxifen/Toremifene┋Fulvestrant	Abemaciclib┋Ribociclib┋Dalpiciclib┋Palbociclib	Tramadol┋Morphine┋Oxycodone┋Fentanyl transdermal patches	NK-1 antagonists┋5-HT3 antagonists┋Dexamethasone┋Metoclopramide┋Olanzapine	Yes	Breast ultrasound┋CT┋MRI┋Mammography	Yes	Preoperative puncture biopsy┋Intraoperative freezing┋Paraffin histology┋Immunohistochemistry	Standard radical surgery┋Modified radical mastectomy┋Breast conserving surgery┋ Breast reconstruction┋Sentinel lymph node biopsy	90	No	0
4	2024/1/23 12:38:32	325	WeChat	117.136.64.15	grade iii-A	Public ┋ general hospital	General Surgery (Breast Group)	20	15	2	Yes	Yes	Both	85	7	2	4	3	2	2	Completely satisfied	Trastuzumab┋Pertuzumab┋Pyrotinib┋T-DM1┋T-DXd	GnRH analogues┋AI┋Tamoxifen/Toremifene┋Fulvestrant	Abemaciclib┋Dalpiciclib┋Palbociclib	Tramadol	NK-1 antagonists┋5-HT3 antagonists	Yes	Breast ultrasound┋CT┋MRI	Yes	Preoperative puncture biopsy┋Intraoperative freezing┋Paraffin histology┋Immunohistochemistry	Standard radical surgery┋Modified radical mastectomy┋Breast conserving surgery┋ Breast reconstruction┋Sentinel lymph node biopsy	85	Linear accelerator	20
74	2024/1/29 21:42:50	396	WeChat	182.131.119.202	grade iii-B	Public ┋ general hospital	General Surgery (Breast Group)	1	20	0	Yes	Yes	Identification qualifications	120	6	0	5	3	2	1	Completely satisfied	Trastuzumab┋pertuzumab┋pyrotinib┋T-DM1	AI┋Tamoxifen/Toremifene┋Fulvestrant	Abemaciclib	Tramadol┋Morphine┋Oxycodone┋Fentanyl transdermal patches	5-HT3 antagonists┋Dexamethasone┋Metoclopramide	Yes	Breast ultrasound┋CT┋MRI┋Mammography┋PET-CT	Yes	Preoperative puncture biopsy┋Intraoperative freezing┋Paraffin histology┋Immunohistochemistry	Standard radical surgery┋Modified radical mastectomy┋Breast conserving surgery┋Sentinel lymph node biopsy	80	No	0
17	2024/1/24 19:03:00	462	WeChat	171.218.6.8	grade ii-A	Public ┋ Specialty Hospital	General Surgery (Breast Group)	15	15	8	Yes	Yes	Both	70	2	6	4	0	4	8	Mostly satisfied	Trastuzumab┋Pertuzumab	GnRH analogues┋Tamoxifen/Toremifene	Abemaciclib┋Dalpiciclib	Tramadol┋Morphine	NK-1 antagonists┋5-HT3 antagonists┋Dexamethasone┋Metoclopramide┋Olanzapine	None	Breast ultrasound┋CT┋MRI┋Mammography	Yes	Preoperative puncture biopsy┋Intraoperative freezing┋Paraffin histology┋Immunohistochemistry	Standard radical surgery┋Modified radical mastectomy┋Breast conserving surgery┋ Breast reconstruction┋Sentinel lymph node biopsy	70	Linear accelerator┋Cobalt-60 radiotherapy equipment┋Radiotherapy CT simulation positioning┋Share the CT machine with the radiology department	32
3	2024/1/23 11:00:22	2844	WeChat	117.136.65.185	grade iii-B	Public ┋ general hospital	General Surgery (Breast Group)	1	15	0.25	Yes	Yes	Identification qualifications	120	6	6	4	1	1	3	Completely satisfied	Trastuzumab┋pertuzumab┋pyrotinib┋T-DM1	GnRH analogues┋AI┋Tamoxifen/Toremifene┋Fulvestrant	Abemaciclib┋Ribociclib┋Dalpiciclib┋Palbociclib	Tramadol┋Morphine┋Oxycodone┋Fentanyl transdermal patches	NK-1 antagonists┋5-HT3 antagonists┋Dexamethasone┋Metoclopramide┋Olanzapine	Yes	Breast ultrasound┋CT┋MRI┋Bone scintigraphy	Yes	Preoperative puncture biopsy┋Intraoperative freezing┋Paraffin histology┋Immunohistochemistry	Standard radical surgery┋Modified radical mastectomy┋Breast conserving surgery┋ Breast reconstruction	64	Linear accelerator┋Radiotherapy CT simulation positioning	6
1	2024/1/22 20:16:00	350	WeChat	39.144.137.37	grade iii-A	Public ┋ general hospital	Breast surgery, breast and thyroid surgery	1	10	8	Yes	Yes	Prescription qualifications	85	5	1	2	1	1	1	Mostly satisfied	Trastuzumab┋pertuzumab┋pyrotinib┋T-DM1	GnRH analogues┋AI┋Tamoxifen/Toremifene┋Fulvestrant	Abemaciclib┋Dalpiciclib	Tramadol┋Morphine┋Oxycodone┋Fentanyl transdermal patches	5-HT3 antagonists┋Dexamethasone┋Metoclopramide	Yes	Breast ultrasound┋CT┋MRI┋Mammography	Yes	Preoperative puncture biopsy┋Intraoperative freezing┋Paraffin histology┋Immunohistochemistry	Standard radical surgery┋Modified radical mastectomy┋Breast conserving surgery┋Sentinel lymph node biopsy	63	Linear accelerator	40
28	2024/1/25 16:40:31	2966	WeChat	110.191.88.215	grade iii-B	Public ┋ general hospital	Breast surgery, breast and thyroid surgery	9	15	0	Yes	Yes	Both	60	7	6	6	1	5	1	Completely satisfied	Trastuzumab┋pertuzumab┋pyrotinib┋T-DM1	GnRH analogues┋AI┋Tamoxifen/Toremifene┋Fulvestrant	Abemaciclib┋Dalpiciclib┋Palbociclib	Tramadol┋Morphine┋Oxycodone┋Fentanyl transdermal patches	NK-1 antagonists┋5-HT3 antagonists┋Dexamethasone┋Metoclopramide┋Olanzapine	Yes	Breast ultrasound┋CT┋MRI┋Mammography	Yes	Preoperative puncture biopsy┋Intraoperative freezing┋Paraffin histology┋Immunohistochemistry	Standard radical surgery┋Modified radical mastectomy┋Breast conserving surgery┋Sentinel lymph node biopsy	60	No	0
53	2024/1/29 9:12:51	362	WeChat	220.166.36.160	grade iii-B	Public ┋ general hospital	General Surgery (Breast Group)	8	10	0	Yes	Yes	Both	60	6	0	6	0	0	0	Basically satisfied	Trastuzumab┋pertuzumab┋pyrotinib	GnRH analogues┋AI┋Tamoxifen/Toremifene	Abemaciclib┋Dalpiciclib	Tramadol┋Morphine┋Oxycodone	NK-1 antagonists┋5-HT3 antagonists┋Dexamethasone┋Metoclopramide	None	Breast ultrasound┋CT┋MRI┋Mammography	Yes	Preoperative puncture biopsy┋Intraoperative freezing┋Paraffin histology	Standard radical surgery┋Sentinel lymph node biopsy	60	No	0
77	2024/1/29 22:15:37	262	WeChat	39.144.138.128	grade iii-B	Public ┋ general hospital	General Surgery (Breast Group)	1	10	5	Yes	Yes	Both	30	3	0	5	1	1	1	Mostly satisfied	Trastuzumab┋Pertuzumab┋Pyrotinib┋T-DM1┋T-DXd	GnRH analogues┋AI┋Tamoxifen/Toremifene┋Fulvestrant	Abemaciclib┋Dalpiciclib┋Palbociclib	Tramadol┋Morphine┋Oxycodone	NK-1 antagonists┋5-HT3 antagonists┋Dexamethasone	None	Breast ultrasound┋CT┋MRI	No	Preoperative puncture biopsy┋Paraffin histology┋Immunohistochemistry	Standard radical surgery	20	Linear accelerator┋Share the CT machine with the radiology department	10
29	2024/1/25 17:35:59	314	WeChat	110.191.237.196	grade iii-A	Public ┋ general hospital	Breast surgery, breast and thyroid surgery	8	15	0	Yes	Yes	Prescription qualifications	68	6	0	6	6	0	0	Completely satisfied	Trastuzumab┋Pertuzumab┋Pyrotinib┋T-DXd	GnRH analogues┋AI┋Tamoxifen/Toremifene┋Fulvestrant	Abemaciclib┋Dalpiciclib┋Palbociclib	Tramadol┋Morphine┋Oxycodone┋Fentanyl transdermal patches	NK-1 antagonists┋5-HT3 antagonists┋Dexamethasone┋Metoclopramide┋Olanzapine	Yes	Breast ultrasound┋CT┋MRI┋Mammography┋Bone scintigraphy	Yes	Preoperative puncture biopsy┋Intraoperative freezing┋Paraffin histology┋Immunohistochemistry	Standard radical surgery┋Modified radical mastectomy┋Breast conserving surgery┋ Breast reconstruction┋Sentinel lymph node biopsy	57	No	0
25	2024/1/25 11:00:55	1472	WeChat	110.186.19.8	grade iii-A	Public ┋ general hospital	General Surgery (Breast Group)	2	10	8	Yes	Yes	Both	70	4	1	4	6	4	4	Mostly satisfied	Trastuzumab┋Pertuzumab	GnRH analogues┋AI┋Tamoxifen/Toremifene	Abemaciclib	Tramadol┋Morphine┋Oxycodone	NK-1 antagonists┋5-HT3 antagonists┋Dexamethasone┋Metoclopramide┋Olanzapine	Yes	Breast ultrasound┋CT┋MRI┋Bone scintigraphy┋PET-CT	Yes	Preoperative puncture biopsy┋Intraoperative freezing┋Paraffin histology┋Immunohistochemistry	Standard radical surgery┋Modified radical mastectomy┋Breast conserving surgery┋Sentinel lymph node biopsy	50	Linear accelerator┋Radiotherapy CT simulation positioning	20
121	2024/1/31 11:16:57	596	WeChat	39.144.137.179	grade iii-A	Public ┋ general hospital	None	Jump over	0	6	Yes	Yes	Both	50	0	4	0	1	3	3	Completely satisfied	Trastuzumab┋pertuzumab┋pyrotinib	GnRH analogues┋AI┋Tamoxifen/Toremifene┋Fulvestrant	Abemaciclib┋Dalpiciclib┋Palbociclib	Tramadol┋Morphine┋Oxycodone┋Fentanyl transdermal patches	NK-1 antagonists┋5-HT3 antagonists┋Dexamethasone┋Metoclopramide┋Olanzapine	Yes	Breast ultrasound┋CT┋MRI┋Mammography	Yes	Preoperative puncture biopsy┋Intraoperative freezing┋Paraffin histology┋Immunohistochemistry	Standard radical surgery┋Modified radical mastectomy┋Breast conserving surgery┋Sentinel lymph node biopsy	50	Linear accelerator┋Share the CT machine with the radiology department	45
84	2024/1/30 9:55:49	1355	WeChat	112.18.147.98	grade iii-B	Public ┋ general hospital	None	Jump over	0	2	Yes	Yes	Both	40	0	0	0	0	0	0	Mostly satisfied	Trastuzumab┋Pertuzumab	GnRH analogues┋Fulvestrant	Palbociclib	Tramadol	NK-1 antagonists┋Dexamethasone	Yes	Breast ultrasound┋CT┋MRI┋Mammography	Yes	Preoperative puncture biopsy┋Paraffin histology	Standard radical surgery┋Modified radical mastectomy	40	Cobalt-60 radiotherapy equipment┋Radiotherapy CT simulation positioning┋Share the CT machine with the radiology department	40
11	2024/1/24 11:55:45	433	WeChat	223.104.219.227	grade iii-A	Public ┋ general hospital	Breast surgery, breast and thyroid surgery	1	15	10	Yes	Yes	Both	50	7	2	4	1	4	3	Completely satisfied	Trastuzumab┋pertuzumab┋pyrotinib┋T-DM1	GnRH analogues┋AI┋Tamoxifen/Toremifene┋Fulvestrant	Abemaciclib┋Palbociclib	Tramadol┋Morphine	5-HT3 antagonists┋Dexamethasone	Yes	Breast ultrasound┋CT┋MRI┋Mammography	Yes	Preoperative puncture biopsy┋Intraoperative freezing┋Paraffin histology┋Immunohistochemistry	Standard radical surgery┋Modified radical mastectomy┋Breast conserving surgery┋ Breast reconstruction┋Sentinel lymph node biopsy	40	Linear accelerator┋Radiotherapy CT simulation positioning	20
23	2024/1/25 9:39:05	576	WeChat	182.136.7.48	grade iii-B	Public ┋ general hospital	General Surgery (Breast Group)	6	10	0	Yes	Yes	Both	50	3	0	6	0	0	0	Mostly satisfied	Trastuzumab┋Pertuzumab	GnRH analogues┋AI┋Tamoxifen/Toremifene	Ribociclib	Tramadol┋Morphine┋Oxycodone	NK-1 antagonists┋5-HT3 antagonists┋Dexamethasone┋Olanzapine	None	Breast ultrasound┋CT┋MRI┋Mammography	No	Preoperative puncture biopsy┋Intraoperative freezing┋Paraffin histology	Modified radical mastectomy┋Sentinel lymph node biopsy	40	No	0
76	2024/1/29 22:09:11	293	WeChat	112.45.21.26	grade iii-B	Public ┋ general hospital	Breast surgery, breast and thyroid surgery	2	15	0	No	Yes	Both	40	8	0	5	1	0	0	Completely satisfied	Trastuzumab┋Pertuzumab┋Pyrotinib┋T-DM1┋T-DXd	GnRH analogues┋AI┋Tamoxifen/Toremifene┋Fulvestrant	Abemaciclib┋Palbociclib	Tramadol┋Morphine┋Oxycodone┋Fentanyl transdermal patches	5-HT3 antagonists┋Dexamethasone┋Metoclopramide┋Olanzapine	None	Breast ultrasound┋CT┋MRI┋Mammography	Yes	Jump over	Standard radical surgery┋Modified radical mastectomy┋Breast conserving surgery┋ Breast reconstruction┋Sentinel lymph node biopsy	40	No	0
13	2024/1/24 15:11:45	300	WeChat	110.189.194.115	grade iii-B	Public ┋ general hospital	General Surgery (Breast Group)	3	8	0	Yes	Yes	Both	80	1	0	2	0	0	0	Completely satisfied	Trastuzumab┋Pertuzumab┋Pyrotinib┋T-DM1┋T-DXd	GnRH analogues┋AI┋Tamoxifen/Toremifene┋Fulvestrant	Abemaciclib┋Ribociclib┋Dalpiciclib┋Palbociclib	Tramadol┋Morphine┋Oxycodone┋Fentanyl transdermal patches	NK-1 antagonists┋5-HT3 antagonists┋Dexamethasone┋Metoclopramide┋Olanzapine	Yes	Breast ultrasound┋CT┋MRI┋Mammography┋Bone scintigraphy	Yes	Preoperative puncture biopsy┋Intraoperative freezing┋Paraffin histology┋Immunohistochemistry	Standard radical surgery┋Modified radical mastectomy	38	No	0
6	2024/1/23 17:30:58	340	WeChat	139.207.136.71	grade iii-A	Public ┋ general hospital	General Surgery (Breast Group)	1	15	20	Yes	Yes	Both	40	7	3	5	2	1	2	Completely satisfied	Trastuzumab┋Pertuzumab┋Pyrotinib┋T-DM1┋T-DXd	GnRH analogues┋AI┋Tamoxifen/Toremifene┋Fulvestrant	Abemaciclib┋Ribociclib┋Dalpiciclib┋Palbociclib	Tramadol┋Morphine	NK-1 antagonists┋5-HT3 antagonists┋Dexamethasone	Yes	Breast ultrasound┋CT┋MRI┋Mammography	Yes	Preoperative puncture biopsy┋Intraoperative freezing┋Paraffin histology┋Immunohistochemistry	Standard radical surgery┋Modified radical mastectomy┋Breast conserving surgery┋ Breast reconstruction┋Sentinel lymph node biopsy	25	Linear accelerator┋Share the CT machine with the radiology department┋TOMO	15
98	2024/1/30 12:53:48	400	WeChat	125.67.101.229	grade iii-B	Public ┋ general hospital	General Surgery (Breast Group)	7	15	0	Yes	Yes	Both	30	7	0	2	1	0	0	Completely satisfied	Trastuzumab┋pertuzumab┋pyrotinib┋T-DM1	GnRH analogues┋AI┋Tamoxifen/Toremifene┋Fulvestrant	Abemaciclib┋Dalpiciclib┋Palbociclib	Tramadol┋Morphine┋Oxycodone┋Fentanyl transdermal patches	NK-1 antagonists┋5-HT3 antagonists┋Dexamethasone┋Metoclopramide┋Olanzapine	Yes	Breast ultrasound┋CT┋MRI┋Mammography	Yes	Preoperative puncture biopsy┋Intraoperative freezing┋Paraffin histology┋Immunohistochemistry	Standard radical surgery┋Modified radical mastectomy┋Breast conserving surgery┋Sentinel lymph node biopsy	25	No	0
103	2024/1/30 14:56:49	342	WeChat	223.104.215.201	grade iii-A	Public ┋ general hospital	Breast surgery, breast and thyroid surgery	8	10	0	No	Yes	Both	8	8	2	5	0	0	0	Mostly satisfied	Trastuzumab┋Pertuzumab	GnRH analogues┋AI┋Tamoxifen/Toremifene	Abemaciclib┋Palbociclib	Tramadol┋Morphine	NK-1 antagonists┋Dexamethasone┋Metoclopramide	None	Breast ultrasound┋CT┋MRI┋Mammography	Yes	Jump over	Standard radical surgery┋Modified radical mastectomy┋Sentinel lymph node biopsy	24	No	0
20	2024/1/24 19:42:02	449	WeChat	223.104.220.164	grade iii-A	Public ┋ general hospital	Breast surgery, breast and thyroid surgery	1	10	2	Yes	Yes	Both	35	8	8	5	0	0	4	Completely satisfied	Trastuzumab┋Pertuzumab┋Pyrotinib┋T-DM1┋T-DXd	GnRH analogues┋AI┋Tamoxifen/Toremifene┋Fulvestrant	Abemaciclib┋Dalpiciclib┋Palbociclib	Tramadol┋Morphine┋Fentanyl transdermal patches	5-HT3 antagonists┋Dexamethasone┋Metoclopramide┋Olanzapine	Yes	Breast ultrasound┋CT┋MRI	Yes	Preoperative puncture biopsy┋Intraoperative freezing┋Paraffin histology┋Immunohistochemistry	Standard radical surgery┋Modified radical mastectomy┋Breast conserving surgery┋ Breast reconstruction┋Sentinel lymph node biopsy	24	Linear accelerator┋Radiotherapy CT simulation positioning	20
27	2024/1/25 15:40:02	382	WeChat	171.219.33.240	grade iii-A	Public ┋ general hospital	General Surgery (Breast Group)	8	9	0	Yes	Yes	Both	60	3	0	3	0	0	0	Completely satisfied	Trastuzumab┋pertuzumab┋pyrotinib	GnRH analogues┋AI┋Tamoxifen/Toremifene┋Fulvestrant	Abemaciclib┋Dalpiciclib	Tramadol┋Morphine┋Oxycodone	NK-1 antagonists┋5-HT3 antagonists┋Dexamethasone┋Metoclopramide┋Olanzapine	Yes	Breast ultrasound┋CT┋MRI┋Mammography┋Bone scintigraphy┋PET-CT	Yes	Preoperative puncture biopsy┋Intraoperative freezing┋Paraffin histology	Standard radical surgery┋Modified radical mastectomy┋Breast conserving surgery┋ Breast reconstruction┋Sentinel lymph node biopsy	20	No	0
54	2024/1/29 12:19:59	354	WeChat	223.104.220.35	grade iii-A	Public ┋ general hospital	Internal Medicine (Breast Group)	8	10	0	Yes	Yes	Identification qualifications	60	2	0	3	0	0	0	Completely satisfied	Trastuzumab┋Pertuzumab┋Pyrotinib┋T-DM1┋T-DXd	GnRH analogues┋AI┋Tamoxifen/Toremifene┋Fulvestrant	Abemaciclib┋Dalpiciclib	Tramadol┋Morphine┋Oxycodone┋Fentanyl transdermal patches	NK-1 antagonists┋5-HT3 antagonists┋Dexamethasone┋Metoclopramide	Yes	Breast ultrasound┋CT┋MRI	Yes	Preoperative puncture biopsy┋Intraoperative freezing┋Paraffin histology┋Immunohistochemistry	Standard radical surgery┋Modified radical mastectomy┋Breast conserving surgery┋ Breast reconstruction┋Sentinel lymph node biopsy	20	No	0
14	2024/1/24 16:10:42	3526	WeChat	110.189.194.115	grade iii-A	Public ┋ general hospital	General Surgery (Breast Group)	3	10	16	Yes	Yes	Both	40	1	1	2	0	2	2	Completely satisfied	Trastuzumab┋Pertuzumab┋Pyrotinib┋T-DM1┋T-DXd	GnRH analogues┋AI┋Tamoxifen/Toremifene┋Fulvestrant	Abemaciclib┋Ribociclib┋Dalpiciclib┋Palbociclib	Tramadol┋Morphine┋Oxycodone┋Fentanyl transdermal patches	NK-1 antagonists┋5-HT3 antagonists┋Dexamethasone┋Metoclopramide┋Olanzapine	Yes	Breast ultrasound┋CT┋MRI┋Mammography	Yes	Preoperative puncture biopsy┋Intraoperative freezing┋Paraffin histology┋Immunohistochemistry	Standard radical surgery┋Modified radical mastectomy┋Breast conserving surgery	20	Linear accelerator┋Radiotherapy CT simulation positioning	10
21	2024/1/24 20:47:01	458	WeChat	112.192.248.236	grade iii-B	Public ┋ general hospital	None	Jump over	0	0	Yes	Yes	Both	40	0	0	0	0	0	0	Mostly satisfied	Trastuzumab┋Pertuzumab┋Pyrotinib┋T-DM1┋T-DXd	GnRH analogues┋AI┋Tamoxifen/Toremifene┋Fulvestrant	Abemaciclib┋Palbociclib	Tramadol┋Morphine	NK-1 antagonists┋5-HT3 antagonists┋Dexamethasone┋Metoclopramide┋Olanzapine	Yes	Breast ultrasound┋CT┋MRI┋Mammography┋Bone scintigraphy	Yes	Preoperative puncture biopsy┋Intraoperative freezing┋Paraffin histology┋Immunohistochemistry	Standard radical surgery┋Modified radical mastectomy┋Breast conserving surgery┋ Breast reconstruction	20	No	0
18	2024/1/24 19:05:23	380	WeChat	223.104.220.205	grade iii-A	Public ┋ general hospital	General Surgery (Breast Group)	5	5	5	Yes	Yes	Prescription qualifications	30	5	3	5	3	1	1	Mostly satisfied	Trastuzumab┋Pertuzumab	GnRH analogues┋AI┋Tamoxifen/Toremifene┋Fulvestrant	Abemaciclib	Morphine┋Oxycodone	5-HT3 antagonists┋Olanzapine	Yes	Breast ultrasound┋CT┋MRI┋Mammography	Yes	Paraffin histology	Modified radical mastectomy┋Breast conserving surgery	20	Radiotherapy CT simulation positioning	5
48	2024/1/28 19:55:42	509	WeChat	139.204.162.195	grade iii-B	Public ┋ general hospital	General Surgery (Breast Group)	4	7	0	Yes	Yes	Both	30	3	0	3	1	0	0	Mostly satisfied	Trastuzumab┋pertuzumab┋pyrotinib	GnRH analogues┋AI┋Tamoxifen/Toremifene	Abemaciclib┋Palbociclib	Morphine	Dexamethasone	Yes	Breast ultrasound┋CT┋MRI┋Mammography	Yes	Preoperative puncture biopsy┋Intraoperative freezing┋Paraffin histology	Standard radical surgery┋Modified radical mastectomy	20	No	0
52	2024/1/29 9:10:01	361	WeChat	220.166.36.160	grade ii-A	Public ┋ Specialty Hospital	Internal Medicine (Breast Group)	6	5	0	Yes	No	None	30	3	0	5	0	0	0	Basically satisfied	Trastuzumab┋Pertuzumab	GnRH analogues┋Tamoxifen/Toremifene	Abemaciclib┋Ribociclib	Tramadol┋Morphine┋Oxycodone	NK-1 antagonists┋Dexamethasone	None	Breast ultrasound┋CT	No	Preoperative puncture biopsy┋Intraoperative freezing	Standard radical surgery	20	No	0
61	2024/1/29 21:10:21	338	WeChat	171.92.128.77	grade iii-A	Public ┋ general hospital	None	Jump over	0	0	Yes	Yes	Prescription qualifications	30	0	0	0	0	0	5	Cannot be satisfied	Trastuzumab┋Pertuzumab	GnRH analogues	Abemaciclib	Morphine	Metoclopramide	None	Breast ultrasound┋CT┋MRI┋Mammography┋Bone scintigraphy	Yes	Preoperative puncture biopsy┋Intraoperative freezing┋Paraffin histology┋Immunohistochemistry	Standard radical surgery┋Modified radical mastectomy	20	No	0
8	2024/1/24 9:49:55	447	WeChat	110.191.79.69	grade iii-A	Public ┋ general hospital	General Surgery (Breast Group)	15	5	2	Yes	Yes	Both	20	5	0	2	0	0	0	Cannot be satisfied	Trastuzumab┋Pertuzumab┋Pyrotinib┋T-DM1┋T-DXd	GnRH analogues┋AI┋Tamoxifen/Toremifene┋Fulvestrant	Abemaciclib┋Palbociclib	Tramadol┋Morphine┋Oxycodone┋Fentanyl transdermal patches	5-HT3 antagonists┋Dexamethasone┋Metoclopramide┋Olanzapine	Yes	Breast ultrasound┋CT┋MRI	Yes	Preoperative puncture biopsy┋Intraoperative freezing┋Paraffin histology┋Immunohistochemistry	Standard radical surgery┋Modified radical mastectomy┋Breast conserving surgery┋ Breast reconstruction┋Sentinel lymph node biopsy	20	Linear accelerator	2
105	2024/1/30 15:05:25	376	WeChat	171.92.151.8	grade iii-A	Public ┋ general hospital	None	Jump over	0	0	Yes	Yes	Both	20	0	0	0	0	0	0	Mostly satisfied	Trastuzumab┋Pertuzumab	GnRH analogues	Abemaciclib┋Ribociclib┋Dalpiciclib	Morphine	Metoclopramide	None	Breast ultrasound┋CT┋MRI┋Mammography	Yes	Preoperative puncture biopsy┋Intraoperative freezing┋Paraffin histology┋Immunohistochemistry	Standard radical surgery┋Modified radical mastectomy	20	No	0
117	2024/1/30 18:31:37	434	WeChat	118.118.91.224	grade iii-B	Public ┋ general hospital	General Surgery (Breast Group)	5	5	0	Yes	Yes	Both	20	2	0	2	0	0	0	Mostly satisfied	trastuzumab	GnRH analogues┋AI┋Tamoxifen/Toremifene┋Fulvestrant	Abemaciclib	Tramadol┋Morphine┋Oxycodone	NK-1 antagonists┋5-HT3 antagonists┋Dexamethasone┋Metoclopramide	Yes	Breast ultrasound┋CT	Yes	Preoperative puncture biopsy┋Paraffin histology	Standard radical surgery┋Modified radical mastectomy┋Sentinel lymph node biopsy	20	No	0
63	2024/1/29 21:11:49	338	WeChat	223.85.157.217	grade iii-A	Public ┋ general hospital	Breast surgery, breast and thyroid surgery	2	10	0	Yes	No	Both	120	8	0	5	0	0	0	Mostly satisfied	Trastuzumab┋pertuzumab┋pyrotinib	GnRH analogues┋AI┋Tamoxifen/Toremifene┋Fulvestrant	Abemaciclib	Tramadol┋Morphine	NK-1 antagonists┋5-HT3 antagonists┋Dexamethasone┋Metoclopramide┋Olanzapine	None	Breast ultrasound┋CT┋MRI┋Mammography	Yes	Preoperative puncture biopsy┋Intraoperative freezing┋Paraffin histology┋Immunohistochemistry	Standard radical surgery┋Modified radical mastectomy┋Breast conserving surgery┋Sentinel lymph node biopsy	16	No	0
7	2024/1/23 19:26:39	253	WeChat	110.191.43.92	grade iii-B	Public ┋ general hospital	Breast surgery, breast and thyroid surgery	5	5	8	Yes	Yes	Both	30	5	1	3	5	2	2	Mostly satisfied	Trastuzumab┋Pertuzumab	GnRH analogues┋AI┋Tamoxifen/Toremifene┋Fulvestrant	Abemaciclib┋Dalpiciclib┋Palbociclib	Tramadol┋Morphine┋Oxycodone┋Fentanyl transdermal patches	NK-1 antagonists┋5-HT3 antagonists┋Dexamethasone┋Metoclopramide┋Olanzapine	Yes	Breast ultrasound┋CT┋MRI┋Mammography	No	Preoperative puncture biopsy┋Intraoperative freezing┋Paraffin histology	Modified radical mastectomy┋Breast conserving surgery┋ Breast reconstruction┋Sentinel lymph node biopsy	15	Cobalt-60 radiotherapy equipment┋Radiotherapy CT simulation positioning┋Share the CT machine with the radiology department	5
19	2024/1/24 19:25:39	248	WeChat	61.157.40.91	grade iii-B	Public ┋ general hospital	General Surgery (Breast Group)	1	6	1	Yes	Yes	Prescription qualifications	30	7	2	3	1	2	2	Completely satisfied	Trastuzumab┋Pertuzumab┋Pyrotinib┋T-DM1┋T-DXd	GnRH analogues┋AI┋Tamoxifen/Toremifene┋Fulvestrant	Abemaciclib┋Dalpiciclib┋Palbociclib	Tramadol┋Morphine┋Oxycodone┋Fentanyl transdermal patches	NK-1 antagonists┋5-HT3 antagonists┋Dexamethasone┋Metoclopramide┋Olanzapine	Yes	Breast ultrasound┋CT┋MRI┋Mammography	Yes	Preoperative puncture biopsy┋Intraoperative freezing┋Paraffin histology┋Immunohistochemistry	Standard radical surgery┋Modified radical mastectomy┋Breast conserving surgery┋Sentinel lymph node biopsy	15	Linear accelerator┋Share the CT machine with the radiology department	8
26	2024/1/25 15:32:10	1439	WeChat	171.219.33.240	grade iii-A	Public ┋ general hospital	None	Jump over	0	0	Yes	Yes	Both	30	0	0	0	0	0	0	Mostly satisfied	Trastuzumab┋pertuzumab┋pyrotinib	GnRH analogues┋AI┋Tamoxifen/Toremifene┋Fulvestrant	Abemaciclib┋Dalpiciclib	Tramadol┋Morphine┋Oxycodone┋Fentanyl transdermal patches	NK-1 antagonists┋5-HT3 antagonists┋Dexamethasone┋Metoclopramide	Yes	Breast ultrasound┋CT┋MRI┋Mammography┋Bone scintigraphy┋PET-CT	Yes	Preoperative puncture biopsy┋Intraoperative freezing┋Paraffin histology┋Immunohistochemistry	Standard radical surgery┋Modified radical mastectomy┋Breast conserving surgery┋ Breast reconstruction┋Sentinel lymph node biopsy	15	No	0
118	2024/1/30 18:33:21	294	WeChat	118.118.91.224	grade iii-B	Public ┋ general hospital	General Surgery (Breast Group)	5	5	0	Yes	Yes	Both	20	1	0	2	0	0	0	Mostly satisfied	trastuzumab	GnRH analogues┋AI┋Tamoxifen/Toremifene┋Fulvestrant	Abemaciclib	Tramadol┋Morphine	NK-1 antagonists┋5-HT3 antagonists┋Dexamethasone┋Metoclopramide	Yes	Breast ultrasound┋CT	Yes	Preoperative puncture biopsy┋Paraffin histology	Standard radical surgery┋Modified radical mastectomy┋Sentinel lymph node biopsy	15	No	0
112	2024/1/30 18:19:58	313	WeChat	118.118.91.224	grade ii-A	Public ┋ general hospital	General Surgery (Breast Group)	3	3	0	No	No	None	15	1	0	2	0	0	0	Mostly satisfied	trastuzumab	GnRH analogues┋AI┋Tamoxifen/Toremifene	Abemaciclib	Tramadol┋Morphine	NK-1 antagonists┋5-HT3 antagonists┋Dexamethasone┋Metoclopramide	None	Breast ultrasound┋CT	Yes	Jump over	Standard radical surgery┋Modified radical mastectomy┋Sentinel lymph node biopsy	15	No	0
35	2024/1/28 10:55:54	815	WeChat	171.91.252.32	grade iii-A	Public ┋ general hospital	Breast surgery, breast and thyroid surgery	3	6	3	Yes	Yes	Both	20	4	0	6	0	0	0	Completely satisfied	Trastuzumab┋pertuzumab┋pyrotinib	GnRH analogues┋AI┋Tamoxifen/Toremifene┋Fulvestrant	Abemaciclib┋Ribociclib┋Dalpiciclib┋Palbociclib	Tramadol┋Morphine┋Oxycodone┋Fentanyl transdermal patches	NK-1 antagonists┋5-HT3 antagonists┋Dexamethasone┋Metoclopramide┋Olanzapine	Yes	Breast ultrasound┋CT┋MRI┋Mammography	Yes	Preoperative puncture biopsy┋Intraoperative freezing┋Paraffin histology┋Immunohistochemistry	Standard radical surgery┋Modified radical mastectomy┋Breast conserving surgery┋ Breast reconstruction┋Sentinel lymph node biopsy	12	Linear accelerator	8
114	2024/1/30 18:25:38	296	WeChat	118.118.91.224	grade ii-B	Private ┋ general hospital	General Surgery (Breast Group)	5	5	0	No	No	None	15	2	0	2	0	0	0	Mostly satisfied	trastuzumab	GnRH analogues┋AI┋Tamoxifen/Toremifene	Abemaciclib	Tramadol┋Morphine┋Oxycodone	NK-1 antagonists┋5-HT3 antagonists┋Dexamethasone┋Metoclopramide	None	Breast ultrasound┋CT	No	Jump over	Standard radical surgery┋Modified radical mastectomy┋Sentinel lymph node biopsy	12	No	0
70	2024/1/29 21:23:27	860	WeChat	117.172.85.203	grade iii-A	Public ┋ general hospital	General Surgery (Breast Group)	3	5	4	Yes	Yes	Both	20	8	0	4	1	3	2	Completely satisfied	Trastuzumab┋Pertuzumab┋Pyrotinib┋T-DXd	GnRH analogues┋AI┋Tamoxifen/Toremifene┋Fulvestrant	Abemaciclib┋Palbociclib	Tramadol┋Morphine┋Oxycodone	NK-1 antagonists┋Metoclopramide┋Olanzapine	None	Breast ultrasound┋CT┋MRI┋Mammography	Yes	Preoperative puncture biopsy┋Intraoperative freezing┋Paraffin histology	Standard radical surgery┋Modified radical mastectomy┋Breast conserving surgery	11	Linear accelerator┋Radiotherapy CT simulation positioning┋Share the CT machine with the radiology department	18
2	2024/1/23 10:51:24	370	WeChat	182.131.69.154	grade iii-B	Public ┋ general hospital	General Surgery (Breast Group)	5	15	0	No	Yes	Both	60	3	0	5	1	0	0	Mostly satisfied	Trastuzumab┋Pertuzumab	AI┋Tamoxifen/Toremifene	Abemaciclib┋Palbociclib	Morphine	5-HT3 antagonists┋Dexamethasone	Yes	Breast ultrasound┋CT┋MRI┋Mammography	Yes	Jump over	Modified radical mastectomy┋Breast conserving surgery┋Sentinel lymph node biopsy	10	No	0
92	2024/1/30 10:30:42	344	WeChat	112.18.147.98	grade iii-B	Public ┋ general hospital	None	Jump over	0	0	Yes	Yes	Both	50	0	0	0	0	0	0	Basically satisfied	Trastuzumab┋Pertuzumab	GnRH analogues┋Tamoxifen/Toremifene┋Fulvestrant	Palbociclib	Tramadol┋Morphine	NK-1 antagonists┋Dexamethasone	Yes	Breast ultrasound┋CT┋MRI	Yes	Preoperative puncture biopsy	Standard radical surgery	10	Radiotherapy CT simulation positioning┋Share the CT machine with the radiology department	10
39	2024/1/28 19:22:03	290	WeChat	118.120.114.235	grade iii-B	Public ┋ general hospital	None	Jump over	0	2	Yes	Yes	Identification qualifications	30	0	0	0	0	1	1	Mostly satisfied	Trastuzumab┋pertuzumab┋pyrotinib	GnRH analogues┋AI┋Tamoxifen/Toremifene	Abemaciclib┋Dalpiciclib┋Palbociclib	Tramadol┋Morphine┋Oxycodone	NK-1 antagonists┋5-HT3 antagonists┋Metoclopramide┋Olanzapine	None	Breast ultrasound┋CT┋MRI┋Mammography	Yes	Preoperative puncture biopsy┋Intraoperative freezing┋Paraffin histology┋Immunohistochemistry	Standard radical surgery┋Modified radical mastectomy┋Breast conserving surgery┋ Breast reconstruction	10	Linear accelerator┋Cobalt-60 radiotherapy equipment┋Radiotherapy CT simulation positioning┋Share the CT machine with the radiology department	5
111	2024/1/30 18:17:57	371	WeChat	118.118.91.224	grade iii-B	Public ┋ general hospital	General Surgery (Breast Group)	3	5	2	Yes	Yes	Both	30	1	1	2	1	0	1	Mostly satisfied	trastuzumab	GnRH analogues┋AI┋Tamoxifen/Toremifene	Abemaciclib	Tramadol┋Morphine	NK-1 antagonists┋5-HT3 antagonists┋Dexamethasone┋Metoclopramide┋Olanzapine	Yes	Breast ultrasound┋CT┋MRI	Yes	Preoperative puncture biopsy	Sentinel lymph node biopsy	10	Linear accelerator	5
89	2024/1/30 10:08:34	432	WeChat	223.104.219.42	grade iii-B	Public ┋ general hospital	Internal Medicine (Breast Group)	5	3	0	Yes	Yes	Both	25	6	0	3	1	0	0	Mostly satisfied	Trastuzumab┋Pertuzumab	GnRH analogues┋AI┋Tamoxifen/Toremifene┋Fulvestrant	Abemaciclib	Tramadol┋Morphine	NK-1 antagonists	Yes	Breast ultrasound┋CT┋MRI	Yes	Preoperative puncture biopsy┋Paraffin histology	Standard radical surgery┋Modified radical mastectomy	10	No	0
97	2024/1/30 12:49:43	313	WeChat	125.67.101.229	grade iii-A	Public ┋ general hospital	General Surgery (Breast Group)	4	7	0	Yes	Yes	Both	25	5	0	2	0	0	0	Completely satisfied	trastuzumab┋pyrotinib	GnRH analogues┋AI┋Tamoxifen/Toremifene	Abemaciclib┋Palbociclib	Tramadol┋Morphine┋Oxycodone┋Fentanyl transdermal patches	NK-1 antagonists┋5-HT3 antagonists┋Dexamethasone┋Metoclopramide┋Olanzapine	Yes	Breast ultrasound┋CT┋MRI	Yes	Preoperative puncture biopsy┋Intraoperative freezing┋Paraffin histology┋Immunohistochemistry	Standard radical surgery┋Modified radical mastectomy┋Breast conserving surgery┋Sentinel lymph node biopsy	10	No	0
5	2024/1/23 16:12:04	445	WeChat	125.69.223.119	grade iii-B	Public ┋ general hospital	None	Jump over	0	0	Yes	Yes	Both	20	0	2	0	0	2	2	Completely satisfied	Trastuzumab┋Pertuzumab┋Pyrotinib┋T-DM1┋T-DXd	GnRH analogues┋AI┋Tamoxifen/Toremifene┋Fulvestrant	Abemaciclib┋Ribociclib┋Dalpiciclib┋Palbociclib	Tramadol┋Morphine┋Oxycodone┋Fentanyl transdermal patches	NK-1 antagonists┋5-HT3 antagonists┋Dexamethasone┋Metoclopramide┋Olanzapine	Yes	Breast ultrasound┋CT┋MRI	Yes	Preoperative puncture biopsy┋Intraoperative freezing┋Paraffin histology┋Immunohistochemistry	Standard radical surgery┋Modified radical mastectomy┋Breast conserving surgery┋ Breast reconstruction┋Sentinel lymph node biopsy	10	Linear accelerator┋Radiotherapy CT simulation positioning	0
10	2024/1/24 11:47:33	420	WeChat	125.65.106.152	grade iii-B	Public ┋ general hospital	General Surgery (Breast Group)	5	10	20	Yes	Yes	Identification qualifications	20	2	0	3	0	2	2	Completely satisfied	Trastuzumab┋pertuzumab┋pyrotinib┋T-DM1	GnRH analogues┋AI┋Tamoxifen/Toremifene┋Fulvestrant	Abemaciclib	Tramadol┋Morphine┋Oxycodone	5-HT3 antagonists┋Dexamethasone┋Metoclopramide	Yes	Breast ultrasound┋CT┋MRI┋Mammography┋Bone scintigraphy	Yes	Preoperative puncture biopsy┋Intraoperative freezing┋Paraffin histology┋Immunohistochemistry	Standard radical surgery┋Modified radical mastectomy	10	Linear accelerator┋Share the CT machine with the radiology department	5
30	2024/1/26 18:12:17	406	WeChat	223.104.216.185	grade iii-B	Public ┋ general hospital	None	Jump over	0	0	No	Yes	Both	20	0	1	0	0	0	1	Completely satisfied	Trastuzumab┋Pertuzumab	AI┋Fulvestrant	Abemaciclib	Tramadol┋Morphine┋Oxycodone	NK-1 antagonists┋5-HT3 antagonists┋Dexamethasone┋Metoclopramide┋Olanzapine	None	Breast ultrasound┋CT┋MRI	Yes	Jump over	Standard radical surgery┋Sentinel lymph node biopsy	10	No	0
57	2024/1/29 14:48:32	367	WeChat	110.186.19.8	grade iii-B	Public ┋ Specialty Hospital	General Surgery (Breast Group)	3	5	4	Yes	Yes	Both	20	1	0	4	2	2	4	Basically satisfied	trastuzumab	GnRH analogues	Abemaciclib	Tramadol┋Morphine	NK-1 antagonists┋Dexamethasone┋Metoclopramide	None	Breast ultrasound┋CT┋MRI	Yes	Preoperative puncture biopsy	Modified radical mastectomy	10	Linear accelerator	8
71	2024/1/29 21:27:58	305	WeChat	182.145.140.9	grade iii-A	Public ┋ Specialty Hospital	General Surgery (Breast Group)	4	7	0	No	Yes	Both	20	6	0	4	0	0	0	Mostly satisfied	Trastuzumab┋pertuzumab┋pyrotinib	GnRH analogues┋AI┋Tamoxifen/Toremifene┋Fulvestrant	Abemaciclib┋Dalpiciclib	Tramadol┋Morphine┋Oxycodone┋Fentanyl transdermal patches	NK-1 antagonists┋5-HT3 antagonists┋Dexamethasone┋Metoclopramide┋Olanzapine	Yes	Breast ultrasound┋CT┋MRI┋Mammography┋Bone scintigraphy┋PET-CT	Yes	Jump over	Standard radical surgery┋Modified radical mastectomy┋Breast conserving surgery┋ Breast reconstruction┋Sentinel lymph node biopsy	10	No	0
124	2024/1/31 17:23:18	295	WeChat	106.83.157.20	grade iii-B	Public ┋ general hospital	General Surgery (Breast Group)	2	10	0	Yes	Yes	Identification qualifications	20	1	0	2	0	0	0	Mostly satisfied	Trastuzumab┋Pertuzumab┋Pyrotinib┋T-DM1┋T-DXd	GnRH analogues┋AI	Abemaciclib	Tramadol┋Morphine	Dexamethasone┋Metoclopramide	None	Breast ultrasound┋CT┋MRI	No	Preoperative puncture biopsy┋Paraffin histology┋Immunohistochemistry	Sentinel lymph node biopsy	10	No	0
88	2024/1/30 10:06:12	337	WeChat	223.104.219.42	grade ii-A	Public ┋ general hospital	General Surgery (Breast Group)	3	3	0	Yes	No	None	15	6	0	2	2	0	0	Mostly satisfied	Trastuzumab┋Pertuzumab	GnRH analogues┋AI┋Tamoxifen/Toremifene┋Fulvestrant	Dalpiciclib┋Palbociclib	Tramadol┋Morphine	NK-1 antagonists	None	Breast ultrasound┋CT┋MRI	Yes	Preoperative puncture biopsy┋Paraffin histology	Standard radical surgery┋Modified radical mastectomy┋Breast conserving surgery	10	No	0
90	2024/1/30 10:10:53	313	WeChat	223.104.219.42	grade iii-B	Public ┋ general hospital	Internal Medicine (Breast Group)	1	5	0	Yes	Yes	Both	15	6	0	2	2	0	0	Basically satisfied	Trastuzumab┋Pertuzumab	GnRH analogues┋AI┋Tamoxifen/Toremifene┋Fulvestrant	Abemaciclib	Tramadol	NK-1 antagonists	None	Breast ultrasound┋CT┋MRI	Yes	Preoperative puncture biopsy┋Paraffin histology	Standard radical surgery┋Modified radical mastectomy┋Breast conserving surgery	10	No	0
62	2024/1/29 21:11:33	294	WeChat	110.186.19.8	grade ii-A	Public ┋ general hospital	General Surgery (Breast Group)	2	5	3	No	No	None	12	1	0	5	3	2	4	Basically satisfied	Trastuzumab┋Pertuzumab	AI	Abemaciclib	Tramadol┋Morphine	NK-1 antagonists┋5-HT3 antagonists┋Dexamethasone┋Metoclopramide┋Olanzapine	None	Breast ultrasound┋CT┋MRI	No	Jump over	Modified radical mastectomy	10	Linear accelerator┋Share the CT machine with the radiology department	5
40	2024/1/28 19:25:11	370	WeChat	118.120.114.235	grade iii-B	Public ┋ general hospital	None	Jump over	0	0	Yes	No	None	10	0	0	0	0	0	0	Basically satisfied	Trastuzumab┋pertuzumab┋pyrotinib	GnRH analogues┋AI	Abemaciclib┋Palbociclib	Tramadol┋Morphine┋Oxycodone	NK-1 antagonists┋Dexamethasone┋Olanzapine	None	Breast ultrasound┋CT┋MRI	Yes	Preoperative puncture biopsy┋Intraoperative freezing┋Paraffin histology┋Immunohistochemistry	Standard radical surgery┋Modified radical mastectomy┋Breast conserving surgery┋ Breast reconstruction┋Sentinel lymph node biopsy┋No	0	No	0
55	2024/1/29 12:59:55	248	WeChat	223.87.53.189	grade iii-B	Public ┋ general hospital	None	Jump over	0	3	Yes	Yes	Both	10	0	1	0	0	2	2	Completely satisfied	Trastuzumab┋pertuzumab┋pyrotinib	GnRH analogues┋AI┋Tamoxifen/Toremifene┋Fulvestrant	Abemaciclib┋Ribociclib┋Dalpiciclib┋Palbociclib	Tramadol┋Morphine┋Fentanyl transdermal patches	NK-1 antagonists┋5-HT3 antagonists┋Dexamethasone┋Metoclopramide┋Olanzapine	Yes	Breast ultrasound┋CT┋MRI	Yes	Preoperative puncture biopsy┋Intraoperative freezing┋Paraffin histology┋Immunohistochemistry	Standard radical surgery┋Modified radical mastectomy┋Breast conserving surgery┋ Breast reconstruction┋Sentinel lymph node biopsy	10	Linear accelerator	7
64	2024/1/29 21:12:26	377	WeChat	101.206.168.123	grade iii-B	Public ┋ general hospital	None	Jump over	0	0	Yes	Yes	Prescription qualifications	10	0	0	0	0	0	0	Mostly satisfied	Trastuzumab┋Pertuzumab	GnRH analogues┋AI┋Tamoxifen/Toremifene	Abemaciclib	Tramadol┋Morphine┋Oxycodone┋Fentanyl transdermal patches	NK-1 antagonists┋5-HT3 antagonists┋Dexamethasone┋Metoclopramide┋Olanzapine	Yes	Breast ultrasound┋CT┋MRI	No	Preoperative puncture biopsy	Modified radical mastectomy	10	No	0
66	2024/1/29 21:15:17	261	WeChat	112.192.186.232	grade iii-B	Public ┋ general hospital	General Surgery (Breast Group)	2	10	0	No	Yes	Both	10	2	0	2	0	0	0	Basically satisfied	Trastuzumab┋Pertuzumab	GnRH analogues┋AI┋Tamoxifen/Toremifene┋Fulvestrant	Abemaciclib┋Ribociclib	Tramadol┋Morphine	NK-1 antagonists┋5-HT3 antagonists┋Dexamethasone	None	Breast ultrasound┋CT┋MRI	Yes	Jump over	Standard radical surgery┋Modified radical mastectomy	10	No	0
85	2024/1/30 9:59:40	394	WeChat	223.104.219.42	grade iii-B	Public ┋ general hospital	General Surgery (Breast Group)	3	5	0	Yes	Yes	Both	10	6	0	3	2	0	0	Completely satisfied	Trastuzumab┋Pertuzumab	GnRH analogues┋AI┋Fulvestrant	Abemaciclib	Tramadol┋Morphine	NK-1 antagonists	Yes	Breast ultrasound┋CT┋MRI	Yes	Preoperative puncture biopsy┋Paraffin histology	Standard radical surgery┋Modified radical mastectomy┋Breast conserving surgery	10	No	0
87	2024/1/30 10:03:46	298	WeChat	223.104.219.42	grade iii-A	Public ┋ general hospital	General Surgery (Breast Group)	3	3	0	Yes	Yes	Both	10	6	0	3	2	0	0	Completely satisfied	Trastuzumab┋Pertuzumab	GnRH analogues┋AI┋Tamoxifen/Toremifene┋Fulvestrant	Abemaciclib	Tramadol┋Morphine	NK-1 antagonists	None	Breast ultrasound┋CT┋MRI	Yes	Preoperative puncture biopsy┋Paraffin histology	Standard radical surgery┋Modified radical mastectomy	10	No	0
91	2024/1/30 10:24:00	621	WeChat	125.67.101.229	grade iii-A	Public ┋ general hospital	None	Jump over	0	0	Yes	Yes	Both	10	0	0	0	1	0	0	Basically satisfied	trastuzumab┋pyrotinib	GnRH analogues┋AI┋Tamoxifen/Toremifene	Abemaciclib┋Dalpiciclib	Tramadol┋Morphine┋Oxycodone┋Fentanyl transdermal patches	NK-1 antagonists┋5-HT3 antagonists┋Dexamethasone┋Metoclopramide┋Olanzapine	Yes	Breast ultrasound┋CT┋MRI	Yes	Preoperative puncture biopsy┋Intraoperative freezing┋Paraffin histology┋Immunohistochemistry	Standard radical surgery┋Modified radical mastectomy┋Breast conserving surgery┋Sentinel lymph node biopsy	10	No	0
113	2024/1/30 18:21:56	385	WeChat	118.118.91.224	grade iii-B	Public ┋ general hospital	General Surgery (Breast Group)	2	5	0	No	No	None	10	1	0	2	0	0	0	Mostly satisfied	trastuzumab	GnRH analogues┋AI┋Tamoxifen/Toremifene	Abemaciclib	Tramadol┋Morphine┋Oxycodone	NK-1 antagonists┋5-HT3 antagonists┋Dexamethasone┋Metoclopramide	None	Breast ultrasound┋CT	No	Jump over	Standard radical surgery┋Sentinel lymph node biopsy	10	No	0
109	2024/1/30 15:52:00	1501	WeChat	171.219.190.124	grade iii-B	Public ┋ general hospital	None	Jump over	0	0	No	Yes	None	15	0	0	0	0	0	0	Completely satisfied	Trastuzumab┋Pertuzumab┋Pyrotinib┋T-DM1┋T-DXd	GnRH analogues┋AI┋Tamoxifen/Toremifene┋Fulvestrant	Abemaciclib┋Ribociclib┋Dalpiciclib┋Palbociclib	Tramadol┋Morphine┋Oxycodone┋Fentanyl transdermal patches	5-HT3 antagonists┋Dexamethasone┋Metoclopramide┋Olanzapine	None	Breast ultrasound┋CT┋MRI	Yes	Jump over	Standard radical surgery┋Modified radical mastectomy	9	Linear accelerator┋Radiotherapy CT simulation positioning	6
51	2024/1/28 20:35:11	457	WeChat	116.169.10.1	grade iii-A	Public ┋ general hospital	None	Jump over	0	0	Yes	Yes	None	5	0	0	0	0	0	0	Completely satisfied	Trastuzumab┋Pertuzumab	GnRH analogues┋AI┋Tamoxifen/Toremifene	Palbociclib	Tramadol┋Morphine┋Oxycodone┋Fentanyl transdermal patches	NK-1 antagonists┋5-HT3 antagonists┋Dexamethasone┋Metoclopramide┋Olanzapine	Yes	Breast ultrasound┋CT┋MRI	No	Preoperative puncture biopsy	Modified radical mastectomy┋Breast conserving surgery	8	No	0
59	2024/1/29 14:52:51	486	WeChat	110.186.19.8	grade ii-A	Public ┋ general hospital	General Surgery (Breast Group)	2	No fixed bed	0	No	No	None	15	1	0	5	2	2	3	Basically satisfied	Trastuzumab┋Pertuzumab	GnRH analogues	Abemaciclib	Tramadol┋Morphine	Dexamethasone┋Metoclopramide┋Olanzapine	None	Breast ultrasound┋CT	No	Jump over	Modified radical mastectomy	7	Linear accelerator┋Share the CT machine with the radiology department	5
16	2024/1/24 18:55:27	632	WeChat	218.89.145.209	grade ii-A	Public ┋ general hospital	General Surgery (Breast Group)	20	10	0	Yes	Yes	Both	5	5	0	5	4	0	0	Mostly satisfied	Trastuzumab┋Pertuzumab	Tamoxifen/Toremifene	Dalpiciclib┋Palbociclib	Tramadol┋Morphine┋Fentanyl transdermal patches	5-HT3 antagonists┋Metoclopramide	None	Breast ultrasound┋CT┋MRI	Yes	Preoperative puncture biopsy┋Intraoperative freezing┋Paraffin histology	Standard radical surgery┋Modified radical mastectomy	6	No	0
45	2024/1/28 19:41:47	245	WeChat	39.144.137.108	grade iii-B	Public ┋ general hospital	Breast surgery, breast and thyroid surgery	1	10	1	Yes	Yes	Both	20	3	1	2	1	1	1	Completely satisfied	Trastuzumab┋Pertuzumab	GnRH analogues┋AI┋Tamoxifen/Toremifene┋Fulvestrant	Abemaciclib	Tramadol┋Morphine	NK-1 antagonists┋Dexamethasone┋Metoclopramide	Yes	Breast ultrasound┋CT┋MRI┋Mammography	Yes	Preoperative puncture biopsy┋Intraoperative freezing┋Paraffin histology┋Immunohistochemistry	Standard radical surgery	6	Linear accelerator	0
79	2024/1/30 9:15:58	290	WeChat	39.144.138.196	grade iii-B	Public ┋ general hospital	None	Jump over	0	0	Yes	No	Prescription qualifications	10	0	2	0	3	2	2	Completely satisfied	Trastuzumab┋Pertuzumab┋Pyrotinib┋T-DM1┋T-DXd	GnRH analogues┋AI┋Tamoxifen/Toremifene┋Fulvestrant	Abemaciclib	Tramadol┋Morphine	5-HT3 antagonists┋Metoclopramide	Yes	Breast ultrasound┋CT	Yes	Preoperative puncture biopsy	Modified radical mastectomy┋Sentinel lymph node biopsy	6	No	0
33	2024/1/28 10:37:19	282	WeChat	171.91.252.32	grade iii-A	Public ┋ general hospital	General Surgery (Breast Group)	2	5	0	Yes	Yes	Both	5	2	0	2	0	0	9	Mostly satisfied	trastuzumab	GnRH analogues┋AI	Abemaciclib┋Dalpiciclib	Morphine	NK-1 antagonists┋Dexamethasone	None	Breast ultrasound┋CT┋MRI	Yes	Preoperative puncture biopsy┋Intraoperative freezing┋Paraffin histology┋Immunohistochemistry	Standard radical surgery	5	Linear accelerator	2
56	2024/1/29 13:45:03	368	WeChat	117.177.145.101	grade iii-B	Public ┋ general hospital	None	Jump over	0	6	Yes	Yes	Both	5	0	1	0	2	1	1	Basically satisfied	Trastuzumab┋Pertuzumab┋Pyrotinib┋T-DM1┋T-DXd	Tamoxifen/Toremifene	Abemaciclib┋Ribociclib┋Dalpiciclib┋Palbociclib	Tramadol┋Morphine┋Fentanyl transdermal patches	5-HT3 antagonists┋Dexamethasone┋Metoclopramide┋Olanzapine	Yes	Breast ultrasound┋CT┋MRI	No	Preoperative puncture biopsy┋Intraoperative freezing┋Paraffin histology	Standard radical surgery┋Modified radical mastectomy┋Sentinel lymph node biopsy	5	Linear accelerator	5
72	2024/1/29 21:29:39	278	WeChat	117.172.85.203	grade iii-B	Public ┋ general hospital	None	Jump over	0	0	Yes	Yes	Both	5	0	0	0	0	0	0	Completely satisfied	Trastuzumab┋Pertuzumab┋Pyrotinib┋T-DM1┋T-DXd	GnRH analogues┋AI┋Tamoxifen/Toremifene┋Fulvestrant	Abemaciclib	Tramadol┋Morphine┋Oxycodone	NK-1 antagonists┋Metoclopramide┋Olanzapine	Yes	Breast ultrasound┋CT┋MRI┋Mammography	Yes	Preoperative puncture biopsy┋Intraoperative freezing┋Paraffin histology	Standard radical surgery┋Modified radical mastectomy	5	No	0
94	2024/1/30 11:37:57	273	WeChat	223.104.220.26	grade ii-A	Public ┋ general hospital	None	Jump over	0	0	Yes	Yes	Identification qualifications	5	0	0	0	0	0	0	Basically satisfied	Trastuzumab┋Pertuzumab	Tamoxifen/Toremifene	Dalpiciclib	Tramadol┋Morphine	5-HT3 antagonists┋Dexamethasone┋Metoclopramide	None	Breast ultrasound┋CT┋MRI	No	Preoperative puncture biopsy┋Paraffin histology	Standard radical surgery┋Modified radical mastectomy	5	No	0
12	2024/1/24 15:04:04	750	WeChat	223.87.121.160	grade iii-B	Public ┋ general hospital	General Surgery (Breast Group)	5	No fixed bed	1	Yes	Yes	Both	20	7	1	5	3	2	2	Completely satisfied	Trastuzumab┋Pertuzumab	AI┋Tamoxifen/Toremifene	Abemaciclib	Tramadol┋Morphine┋Fentanyl transdermal patches	5-HT3 antagonists┋Dexamethasone┋Metoclopramide	Yes	Breast ultrasound┋CT┋MRI	Yes	Preoperative puncture biopsy┋Intraoperative freezing┋Paraffin histology┋Immunohistochemistry	Standard radical surgery┋Modified radical mastectomy	5	Linear accelerator┋Radiotherapy CT simulation positioning	20
31	2024/1/27 19:36:52	374	WeChat	112.44.7.133	grade ii-A	Public ┋ general hospital	None	Jump over	0	0	Yes	Yes	Both	20	0	0	0	0	0	0	Completely satisfied	Trastuzumab┋Pertuzumab	Tamoxifen/Toremifene┋Fulvestrant	Abemaciclib	Tramadol┋Morphine┋Oxycodone┋Fentanyl transdermal patches	NK-1 antagonists┋5-HT3 antagonists┋Dexamethasone┋Metoclopramide┋Olanzapine	None	Breast ultrasound┋CT┋MRI	Yes	Paraffin histology┋Immunohistochemistry	Sentinel lymph node biopsy	5	No	0
41	2024/1/28 19:31:51	287	WeChat	171.219.85.77	grade iii-A	Public ┋ general hospital	None	Jump over	0	0	Yes	Yes	Both	20	0	1	0	3	2	1	Mostly satisfied	Trastuzumab┋pertuzumab┋pyrotinib	GnRH analogues┋AI┋Tamoxifen/Toremifene┋Fulvestrant	Abemaciclib┋Dalpiciclib┋Palbociclib	Tramadol┋Morphine┋Oxycodone	NK-1 antagonists┋5-HT3 antagonists┋Dexamethasone┋Metoclopramide┋Olanzapine	Yes	Breast ultrasound┋CT┋MRI┋Mammography┋PET-CT	Yes	Preoperative puncture biopsy┋Intraoperative freezing┋Paraffin histology	Modified radical mastectomy┋Breast conserving surgery┋ Breast reconstruction	5	Linear accelerator┋Radiotherapy CT simulation positioning┋Share the CT machine with the radiology department	8
58	2024/1/29 14:51:07	339	WeChat	110.186.19.8	grade ii-A	Public ┋ general hospital	General Surgery (Breast Group)	5	10	3	No	No	None	12	1	0	4	2	1	3	Basically satisfied	Trastuzumab┋Pertuzumab	GnRH analogues	Abemaciclib	Tramadol┋Morphine	NK-1 antagonists┋Dexamethasone┋Olanzapine	None	Breast ultrasound┋CT┋MRI	No	Jump over	Modified radical mastectomy	5	Linear accelerator┋Share the CT machine with the radiology department	5
44	2024/1/28 19:41:26	369	WeChat	171.219.85.77	grade ii-A	Public ┋ general hospital	Internal Medicine (Breast Group)	13	10	5	Yes	Yes	Both	10	5	2	5	1	0	0	Basically satisfied	trastuzumab┋pyrotinib	GnRH analogues┋AI┋Tamoxifen/Toremifene	Abemaciclib┋Ribociclib	Tramadol┋Morphine┋Oxycodone	Dexamethasone┋Metoclopramide┋Olanzapine	Yes	Breast ultrasound┋CT┋MRI	No	Preoperative puncture biopsy┋Intraoperative freezing┋Paraffin histology	Standard radical surgery┋Modified radical mastectomy┋Breast conserving surgery┋ Breast reconstruction	5	Linear accelerator┋Cobalt-60 radiotherapy equipment┋Radiotherapy CT simulation positioning┋Share the CT machine with the radiology department	8
101	2024/1/30 14:09:38	315	WeChat	171.92.151.8	grade ii-A	Private ┋ general hospital	None	Jump over	0	0	No	No	None	10	0	0	0	0	0	0	Mostly satisfied	Trastuzumab┋Pertuzumab	GnRH analogues	Abemaciclib	Morphine	Metoclopramide	None	Breast ultrasound┋CT┋MRI┋Mammography	Yes	Jump over	Standard radical surgery	5	No	0
119	2024/1/30 18:35:11	304	WeChat	118.118.91.224	grade iii-B	Public ┋ general hospital	General Surgery (Breast Group)	3	5	0	Yes	Yes	Both	10	1	0	2	0	0	0	Mostly satisfied	trastuzumab	GnRH analogues┋AI┋Tamoxifen/Toremifene	Abemaciclib	Tramadol┋Morphine	NK-1 antagonists┋5-HT3 antagonists┋Dexamethasone┋Metoclopramide	Yes	Breast ultrasound┋CT	Yes	Preoperative puncture biopsy┋Paraffin histology	Standard radical surgery┋Sentinel lymph node biopsy	5	No	0
93	2024/1/30 10:40:08	1546	WeChat	171.219.190.124	grade iii-A	Private ┋ general hospital	None	Jump over	0	0	No	Yes	Prescription qualifications	20	0	0	0	0	0	0	Completely satisfied	Trastuzumab┋Pertuzumab┋Pyrotinib┋T-DM1┋T-DXd	GnRH analogues┋AI┋Tamoxifen/Toremifene┋Fulvestrant	Abemaciclib┋Ribociclib┋Dalpiciclib┋Palbociclib	Tramadol┋Morphine┋Oxycodone┋Fentanyl transdermal patches	NK-1 antagonists┋5-HT3 antagonists┋Dexamethasone┋Metoclopramide	Yes	Breast ultrasound┋CT┋MRI┋Mammography	Yes	Jump over	No	0	No	0
75	2024/1/29 21:56:43	1030	WeChat	116.169.2.85	grade ii-A	Public ┋ general hospital	None	Jump over	0	0	Yes	Yes	None	6	0	0	0	0	0	0	Basically satisfied	Trastuzumab┋Pertuzumab┋Pyrotinib┋T-DM1┋T-DXd	GnRH analogues┋AI┋Tamoxifen/Toremifene┋Fulvestrant	Abemaciclib┋Dalpiciclib┋Palbociclib	Morphine	NK-1 antagonists┋Dexamethasone	None	Breast ultrasound┋CT┋MRI	No	Paraffin histology	Standard radical surgery	3	No	0
36	2024/1/28 11:02:47	268	WeChat	171.91.252.32	grade iii-A	Public ┋ general hospital	Internal Medicine (Breast Group)	3	10	3	Yes	Yes	Both	6	3	0	3	0	0	0	Mostly satisfied	Trastuzumab┋Pertuzumab	GnRH analogues┋AI┋Tamoxifen/Toremifene┋Fulvestrant	Abemaciclib┋Palbociclib	Tramadol┋Morphine┋Oxycodone	NK-1 antagonists┋5-HT3 antagonists┋Dexamethasone	Yes	Breast ultrasound┋CT┋MRI	Yes	Preoperative puncture biopsy┋Intraoperative freezing┋Paraffin histology┋Immunohistochemistry	Standard radical surgery┋Modified radical mastectomy┋Breast conserving surgery	3	Linear accelerator	1
43	2024/1/28 19:38:16	423	WeChat	171.219.85.77	grade ii-A	Public ┋ general hospital	None	Jump over	0	0	Yes	Yes	Both	10	0	1	0	1	0	0	Basically satisfied	Trastuzumab┋Pertuzumab	GnRH analogues┋AI┋Tamoxifen/Toremifene	Abemaciclib┋Dalpiciclib	Tramadol┋Morphine┋Oxycodone	Dexamethasone┋Metoclopramide┋Olanzapine	Yes	Breast ultrasound┋CT┋MRI	No	Preoperative puncture biopsy┋Intraoperative freezing	Standard radical surgery┋Modified radical mastectomy┋Breast conserving surgery┋ Breast reconstruction	3	Linear accelerator┋Cobalt-60 radiotherapy equipment┋Radiotherapy CT simulation positioning	5
81	2024/1/30 9:46:48	473	WeChat	39.144.138.196	grade iii-B	Private ┋ general hospital	General Surgery (Breast Group)	3	6	1	Yes	No	Prescription qualifications	10	7	2	6	2	2	2	Completely satisfied	Trastuzumab┋Pertuzumab	GnRH analogues	Abemaciclib┋Ribociclib	Tramadol┋Morphine	Dexamethasone┋Olanzapine	None	Breast ultrasound┋CT	Yes	Preoperative puncture biopsy┋Paraffin histology	Standard radical surgery┋Modified radical mastectomy	3	Cobalt-60 radiotherapy equipment┋Radiotherapy CT simulation positioning	1
42	2024/1/28 19:35:27	354	WeChat	171.219.85.77	grade ii-A	Public ┋ general hospital	None	Jump over	0	0	Yes	No	Both	5	0	1	0	1	0	0	Cannot be satisfied	trastuzumab┋pyrotinib	GnRH analogues┋AI	Abemaciclib┋Palbociclib	Tramadol┋Morphine	Dexamethasone┋Metoclopramide┋Olanzapine	Yes	Breast ultrasound┋CT┋MRI	No	Preoperative puncture biopsy┋Paraffin histology	Standard radical surgery┋Modified radical mastectomy┋Breast conserving surgery	2	Linear accelerator┋Radiotherapy CT simulation positioning┋Share the CT machine with the radiology department	0
95	2024/1/30 11:47:40	389	WeChat	117.176.135.36	grade ii-A	Public ┋ general hospital	General Surgery (Breast Group)	2	5	0	No	No	None	5	1	0	2	1	0	0	Cannot be satisfied	Trastuzumab┋Pertuzumab	GnRH analogues┋Tamoxifen/Toremifene	Abemaciclib┋Ribociclib	Tramadol┋Morphine	Dexamethasone┋Metoclopramide	Yes	Breast ultrasound┋CT┋MRI	No	Jump over	Sentinel lymph node biopsy┋No	0	No	0
9	2024/1/24 11:43:42	411	WeChat	125.65.106.152	grade iii-A	Public ┋ Specialty Hospital	None	Jump over	0	0	Yes	Yes	Identification qualifications	3	0	0	0	0	0	0	Cannot be satisfied	trastuzumab	GnRH analogues┋AI┋Tamoxifen/Toremifene	Abemaciclib	Tramadol	Dexamethasone	Yes	CT┋MRI	Yes	Preoperative puncture biopsy┋Paraffin histology	Standard radical surgery	2	No	0
32	2024/1/28 10:31:10	1251	WeChat	171.91.252.32	grade iii-B	Public ┋ general hospital	General Surgery (Breast Group)	6	10	0	Yes	Yes	Both	2	2	0	3	0	0	0	Completely satisfied	Trastuzumab┋Pertuzumab	GnRH analogues	Abemaciclib	Tramadol┋Morphine	NK-1 antagonists┋Dexamethasone┋Metoclopramide	None	Breast ultrasound┋CT┋MRI	No	Preoperative puncture biopsy┋Paraffin histology┋Immunohistochemistry	Standard radical surgery┋Modified radical mastectomy┋Breast conserving surgery┋Sentinel lymph node biopsy	2	Linear accelerator	0
100	2024/1/30 14:03:26	376	WeChat	116.169.2.216	grade iii-B	Public ┋ general hospital	None	Jump over	0	0	Yes	Yes	None	10	0	0	0	0	0	0	Basically satisfied	Trastuzumab┋Pertuzumab┋Pyrotinib┋T-DM1┋T-DXd	GnRH analogues┋AI┋Fulvestrant	Abemaciclib┋Dalpiciclib┋Palbociclib	Tramadol┋Morphine	NK-1 antagonists┋Dexamethasone	None	Breast ultrasound┋CT┋MRI	Yes	Paraffin histology	Standard radical surgery┋Breast conserving surgery	2	No	0
15	2024/1/24 17:48:58	949	WeChat	182.131.75.61	grade iii-B	Public ┋ general hospital	None	Jump over	No fixed bed	0	No	Yes	Both	6	0	0	0	0	0	0	Mostly satisfied	Trastuzumab┋pertuzumab┋pyrotinib	AI	Abemaciclib	Tramadol┋Morphine	5-HT3 antagonists┋Dexamethasone┋Metoclopramide	None	Breast ultrasound┋CT┋MRI	No	Jump over	Modified radical mastectomy	1	No	0
82	2024/1/30 9:50:27	411	WeChat	116.169.7.10	grade iii-B	Public ┋ general hospital	None	Jump over	0	0	Yes	Yes	None	5	0	0	0	0	0	0	Basically satisfied	Trastuzumab┋Pertuzumab┋Pyrotinib┋T-DM1┋T-DXd	GnRH analogues┋AI┋Tamoxifen/Toremifene┋Fulvestrant	Abemaciclib┋Dalpiciclib┋Palbociclib	Morphine┋Oxycodone	NK-1 antagonists┋Dexamethasone	None	Breast ultrasound┋CT┋MRI	Yes	Paraffin histology	Standard radical surgery	1	Share the CT machine with the radiology department┋No	0
86	2024/1/30 10:02:22	370	WeChat	116.169.7.10	grade iii-B	Public ┋ general hospital	None	Jump over	0	0	Yes	No	None	5	0	0	0	0	0	0	Basically satisfied	Trastuzumab┋Pertuzumab┋Pyrotinib┋T-DM1┋T-DXd	GnRH analogues┋AI┋Tamoxifen/Toremifene┋Fulvestrant	Abemaciclib┋Dalpiciclib┋Palbociclib	Tramadol┋Morphine	NK-1 antagonists┋5-HT3 antagonists┋Dexamethasone	None	Breast ultrasound┋CT┋MRI	Yes	Paraffin histology	Breast conserving surgery	1	No	0
99	2024/1/30 14:01:54	391	WeChat	116.169.2.216	grade iii-B	Public ┋ general hospital	None	Jump over	0	0	Yes	No	None	5	0	0	0	0	0	0	Basically satisfied	Trastuzumab┋Pertuzumab┋Pyrotinib┋T-DM1┋T-DXd	GnRH analogues┋AI┋Tamoxifen/Toremifene┋Fulvestrant	Abemaciclib┋Dalpiciclib┋Palbociclib	Morphine┋Fentanyl transdermal patches	NK-1 antagonists┋Dexamethasone	None	Breast ultrasound┋CT┋MRI┋Mammography	Yes	Paraffin histology	Breast conserving surgery	1	No	0
60	2024/1/29 18:21:10	432	WeChat	182.142.37.107	grade ii-B	Private ┋ general hospital	None	Jump over	0	0	No	No	None	5	0	0	0	0	0	0	Cannot be satisfied	trastuzumab	GnRH analogues┋AI┋Tamoxifen/Toremifene	Palbociclib	Morphine	NK-1 antagonists	Yes	Breast ultrasound┋CT	Yes	Jump over	Sentinel lymph node biopsy	1	No	0
122	2024/1/31 17:19:47	290	WeChat	223.104.218.176	grade iii-B	Public ┋ general hospital	General Surgery (Breast Group)	3	No fixed bed	0	No	No	None	5	2	0	2	1	0	0	Mostly satisfied	Trastuzumab┋Pertuzumab	GnRH analogues┋AI	Abemaciclib	Tramadol┋Morphine	Dexamethasone┋Metoclopramide	None	Breast ultrasound┋Mammography	Yes	Jump over	Standard radical surgery	1	No	0
38	2024/1/28 11:15:00	253	WeChat	171.91.252.32	grade ii-B	Public ┋ general hospital	General Surgery (Breast Group)	3	No fixed bed	0	Yes	Yes	Both	4	3	0	5	0	0	0	Mostly satisfied	trastuzumab┋pyrotinib	GnRH analogues┋AI	Abemaciclib	Tramadol┋Oxycodone	NK-1 antagonists┋5-HT3 antagonists	Yes	Breast ultrasound┋CT┋MRI	Yes	Preoperative puncture biopsy┋Paraffin histology	Standard radical surgery	1	Linear accelerator	0
37	2024/1/28 11:10:01	415	WeChat	171.91.252.32	grade iii-B	Public ┋ general hospital	General Surgery (Breast Group)	4	No fixed bed	0	Yes	Yes	Both	3	2	0	2	0	0	0	Basically satisfied	trastuzumab	GnRH analogues	Abemaciclib	Morphine	NK-1 antagonists	None	Breast ultrasound┋CT┋MRI	Yes	Intraoperative freezing┋Paraffin histology	Standard radical surgery┋Modified radical mastectomy	1	Linear accelerator	0
83	2024/1/30 9:52:09	291	WeChat	116.169.7.10	grade ii-A	Public ┋ general hospital	None	Jump over	0	0	Yes	Yes	None	10	0	0	0	0	0	0	Completely satisfied	Trastuzumab┋Pertuzumab┋Pyrotinib┋T-DM1┋T-DXd	GnRH analogues┋AI┋Fulvestrant	Abemaciclib┋Dalpiciclib┋Palbociclib	Tramadol┋Morphine	NK-1 antagonists┋Dexamethasone	None	Breast ultrasound┋CT┋MRI	Yes	Paraffin histology	Standard radical surgery	1	No	0
104	2024/1/30 14:57:06	272	WeChat	116.169.2.216	grade iii-B	Public ┋ general hospital	None	Jump over	0	0	No	Yes	None	5	0	0	0	0	0	0	Basically satisfied	Trastuzumab┋Pertuzumab┋Pyrotinib┋T-DXd	GnRH analogues┋AI┋Tamoxifen/Toremifene┋Fulvestrant	Abemaciclib┋Dalpiciclib┋Palbociclib	Tramadol┋Morphine	NK-1 antagonists┋5-HT3 antagonists┋Dexamethasone	None	Breast ultrasound┋CT┋MRI	Yes	Jump over	Breast conserving surgery	0	No	0
67	2024/1/29 21:17:23	216	WeChat	112.192.186.232	grade iii-B	Public ┋ general hospital	None	Jump over	0	0	No	No	None	5	0	0	0	0	0	0	Cannot be satisfied	Trastuzumab┋Pertuzumab	GnRH analogues┋AI	Abemaciclib┋Ribociclib	Tramadol┋Morphine	NK-1 antagonists┋5-HT3 antagonists	None	Breast ultrasound┋CT	No	Jump over	No	0	No	0
102	2024/1/30 14:35:27	292	WeChat	112.192.186.232	grade iii-B	Public ┋ general hospital	Internal Medicine (Breast Group)	6	15	0	No	No	None	5	2	0	3	0	0	0	Basically satisfied	Trastuzumab┋Pertuzumab	GnRH analogues┋AI┋Tamoxifen/Toremifene┋Fulvestrant	Abemaciclib┋Ribociclib	Tramadol┋Morphine	NK-1 antagonists┋5-HT3 antagonists	None	Breast ultrasound┋CT┋MRI	Yes	Jump over	No	0	No	0
106	2024/1/30 15:07:30	469	WeChat	223.104.220.47	grade ii-B	Public ┋ general hospital	None	Jump over	0	3	No	Yes	Both	4	0	3	0	4	2	1	Mostly satisfied	trastuzumab┋T-DM1┋T-DXd	GnRH analogues┋Tamoxifen/Toremifene┋Fulvestrant	Abemaciclib┋Palbociclib	Tramadol┋Morphine┋Oxycodone	NK-1 antagonists┋Dexamethasone┋Metoclopramide┋Olanzapine	Yes	Breast ultrasound┋CT┋MRI	Yes	Jump over	Standard radical surgery┋Modified radical mastectomy┋Breast conserving surgery	0	Linear accelerator┋Cobalt-60 radiotherapy equipment┋Radiotherapy CT simulation positioning┋Share the CT machine with the radiology department	2
96	2024/1/30 12:12:28	1655	WeChat	171.219.190.124	grade iii-B	Public ┋ general hospital	None	Jump over	0	26	No	Yes	Prescription qualifications	35	0	4	0	0	1	3	Completely satisfied	Trastuzumab┋Pertuzumab┋Pyrotinib┋T-DM1┋T-DXd	GnRH analogues┋AI┋Tamoxifen/Toremifene┋Fulvestrant	Abemaciclib┋Ribociclib┋Dalpiciclib┋Palbociclib	Tramadol┋Morphine┋Fentanyl transdermal patches	NK-1 antagonists┋5-HT3 antagonists┋Dexamethasone┋Metoclopramide┋Olanzapine	Yes	Breast ultrasound┋CT┋MRI	Yes	Jump over	Standard radical surgery┋Modified radical mastectomy┋Breast conserving surgery┋ Breast reconstruction┋Sentinel lymph node biopsy	0	Linear accelerator┋Share the CT machine with the radiology department	35
120	2024/1/30 21:02:23	310	WeChat	171.218.82.64	grade ii-A	Public ┋ general hospital	None	Jump over	0	0	No	No	None	3	0	0	0	0	0	0	Cannot be satisfied	pyrotinib	AI	Palbociclib	Fentanyl transdermal patches	Dexamethasone	None	Breast ultrasound	No	Jump over	No	0	No	0
110	2024/1/30 18:15:00	350	WeChat	118.118.91.224	grade iii-B	Public ┋ general hospital	None	Jump over	0	0	No	Yes	Both	20	0	0	0	0	0	0	Mostly satisfied	trastuzumab	GnRH analogues┋AI┋Tamoxifen/Toremifene	Abemaciclib	Tramadol┋Morphine	NK-1 antagonists┋Dexamethasone	Yes	Breast ultrasound┋CT	No	Jump over	No	0	No	0
80	2024/1/30 9:43:48	348	WeChat	39.144.138.196	grade ii-A	Public ┋ general hospital	None	Jump over	5	0	No	No	None	2	0	0	0	1	0	0	Basically satisfied	trastuzumab	GnRH analogues┋AI	Dalpiciclib┋Palbociclib	Tramadol┋Morphine	5-HT3 antagonists┋Metoclopramide	None	Breast ultrasound┋CT	Yes	Jump over	No	0	No	0
123	2024/1/31 17:21:31	482	WeChat	223.104.218.176	grade iii-B	Public ┋ general hospital	None	Jump over	0	0	No	Yes	Both	2	0	0	0	1	0	0	Mostly satisfied	Trastuzumab┋Pertuzumab	GnRH analogues┋Tamoxifen/Toremifene	Abemaciclib	Tramadol┋Morphine	Dexamethasone┋Metoclopramide┋Olanzapine	None	Breast ultrasound┋CT	No	Jump over	Standard radical surgery┋No	0	No	0
46	2024/1/28 19:52:57	388	WeChat	110.189.195.199	grade iii-A	Public ┋ general hospital	None	Jump over	0	0	Yes	No	None	10	0	0	0	0	0	0	Mostly satisfied	T-DM1	GnRH analogues┋AI┋Tamoxifen/Toremifene	Abemaciclib	Tramadol┋Morphine┋Oxycodone┋Fentanyl transdermal patches	NK-1 antagonists┋5-HT3 antagonists┋Dexamethasone┋Metoclopramide┋Olanzapine	None	Breast ultrasound┋CT	Yes	Preoperative puncture biopsy	No	0	No	0
47	2024/1/28 19:54:09	567	WeChat	110.189.195.199	grade iii-B	Public ┋ general hospital	None	Jump over	0	0	No	No	None	10	0	0	0	0	0	0	Basically satisfied	trastuzumab	GnRH analogues┋Tamoxifen/Toremifene	Abemaciclib	Tramadol┋Morphine┋Oxycodone┋Fentanyl transdermal patches	NK-1 antagonists┋5-HT3 antagonists┋Dexamethasone┋Metoclopramide┋Olanzapine	None	Breast ultrasound┋CT	No	Jump over	No	0	No	0
49	2024/1/28 19:55:43	489	WeChat	110.189.195.199	grade ii-A	Private ┋ general hospital	None	Jump over	0	0	No	No	None	10	0	0	0	0	0	0	Basically satisfied	trastuzumab	GnRH analogues┋Tamoxifen/Toremifene	Abemaciclib	Tramadol┋Morphine┋Oxycodone┋Fentanyl transdermal patches	NK-1 antagonists┋5-HT3 antagonists┋Dexamethasone┋Metoclopramide┋Olanzapine	None	Breast ultrasound┋CT	Yes	Jump over	No	0	No	0
68	2024/1/29 21:18:42	488	WeChat	182.145.140.9	grade iii-B	Public ┋ general hospital	None	Jump over	0	0	No	No	Prescription qualifications	10	0	0	0	0	0	0	Mostly satisfied	Trastuzumab┋pertuzumab┋pyrotinib	GnRH analogues┋AI┋Tamoxifen/Toremifene┋Fulvestrant	Abemaciclib┋Palbociclib	Tramadol┋Morphine┋Oxycodone┋Fentanyl transdermal patches	NK-1 antagonists┋5-HT3 antagonists┋Dexamethasone┋Metoclopramide┋Olanzapine	Yes	Breast ultrasound┋CT┋MRI┋Bone scintigraphy┋PET-CT	Yes	Jump over	No	0	No	0
69	2024/1/29 21:22:11	496	WeChat	182.145.140.9	grade iii-B	Public ┋ general hospital	None	Jump over	0	0	No	No	Prescription qualifications	10	0	0	0	0	0	0	Mostly satisfied	Trastuzumab┋pertuzumab┋pyrotinib	GnRH analogues┋AI┋Tamoxifen/Toremifene┋Fulvestrant	Abemaciclib┋Dalpiciclib	Tramadol┋Morphine┋Oxycodone┋Fentanyl transdermal patches	NK-1 antagonists┋5-HT3 antagonists┋Dexamethasone┋Metoclopramide┋Olanzapine	Yes	Breast ultrasound┋CT┋MRI┋Bone scintigraphy┋PET-CT	Yes	Jump over	No	0	No	0
107	2024/1/30 15:23:57	1593	WeChat	223.104.215.201	grade ii-A	Private ┋ Specialty Hospital	None	Jump over	0	1	No	Yes	Both	10	0	3	0	2	2	2	Mostly satisfied	Trastuzumab┋pertuzumab┋pyrotinib	GnRH analogues┋AI┋Tamoxifen/Toremifene┋Fulvestrant	Abemaciclib┋Palbociclib	Tramadol┋Morphine	NK-1 antagonists┋Dexamethasone┋Metoclopramide	None	Breast ultrasound┋CT	Yes	Jump over	No	0	Linear accelerator	10
108	2024/1/30 15:26:07	523	WeChat	223.104.215.201	grade iii-B	Public ┋ general hospital	None	Jump over	0	0	No	No	Prescription qualifications	10	0	0	0	1	0	0	Mostly satisfied	Trastuzumab┋pertuzumab┋pyrotinib	GnRH analogues┋AI┋Tamoxifen/Toremifene┋Fulvestrant	Abemaciclib┋Palbociclib	Tramadol┋Morphine	NK-1 antagonists┋Dexamethasone┋Metoclopramide┋Olanzapine	None	Breast ultrasound┋CT┋MRI	No	Jump over	No	0	No	0
34	2024/1/28 10:40:37	390	WeChat	171.91.252.32	grade ii-A	Public ┋ Specialty Hospital	None	Jump over	0	0	No	No	None	0	0	0	0	0	0	0	Cannot be satisfied	trastuzumab	GnRH analogues	Abemaciclib	Morphine	Dexamethasone┋Metoclopramide	None	Breast ultrasound┋CT	No	Jump over	No	0	No	0
50	2024/1/28 20:32:26	575	WeChat	116.169.10.1	grade ii-A	Private ┋ general hospital	None	Jump over	0	0	No	No	None	0	0	0	0	0	0	0	Cannot be satisfied	trastuzumab	GnRH analogues	Palbociclib	Tramadol┋Morphine┋Oxycodone┋Fentanyl transdermal patches	NK-1 antagonists┋5-HT3 antagonists┋Dexamethasone┋Metoclopramide┋Olanzapine	None	Breast ultrasound┋CT┋MRI	No	Jump over	No	0	No	0
65	2024/1/29 21:12:27	271	WeChat	112.192.186.232	grade ii-B	Private ┋ general hospital	None	Jump over	0	0	No	No	None	0	0	0	0	0	0	0	Cannot be satisfied	Trastuzumab┋Pertuzumab┋Pyrotinib┋T-DM1┋T-DXd	GnRH analogues┋AI┋Tamoxifen/Toremifene┋Fulvestrant	Abemaciclib┋Ribociclib┋Dalpiciclib┋Palbociclib	Tramadol┋Morphine┋Oxycodone┋Fentanyl transdermal patches	NK-1 antagonists┋5-HT3 antagonists┋Dexamethasone┋Metoclopramide┋Olanzapine	None	Breast ultrasound┋CT	No	Jump over	No	0	No	0
73	2024/1/29 21:35:16	285	WeChat	111.55.148.43	grade ii-A	Public ┋ general hospital	None	Jump over	0	0	No	No	None	0	0	0	0	0	0	0	Cannot be satisfied	Trastuzumab┋Pertuzumab┋Pyrotinib	GnRH analogues┋Fulvestrant	Abemaciclib┋Palbociclib	Tramadol┋Morphine	Dexamethasone┋Olanzapine	None	Breast ultrasound┋CT	No	Jump over	No	0	No	0
115	2024/1/30 18:27:17	289	WeChat	118.118.91.224	grade ii-B	Private ┋ general hospital	None	Jump over	0	0	No	No	None	0	0	0	0	0	0	0	Cannot be satisfied	trastuzumab	GnRH analogues┋AI	Abemaciclib	Tramadol┋Morphine	NK-1 antagonists┋5-HT3 antagonists┋Dexamethasone┋Metoclopramide	None	Breast ultrasound┋CT	No	Jump over	No	0	No	0
116	2024/1/30 18:28:41	375	WeChat	118.118.91.224	grade ii-A	Public ┋ general hospital	None	Jump over	0	0	No	Yes	Both	0	0	0	0	0	0	0	Cannot be satisfied	trastuzumab	GnRH analogues┋AI┋Tamoxifen/Toremifene	Abemaciclib	Tramadol┋Morphine	NK-1 antagonists┋5-HT3 antagonists┋Dexamethasone┋Metoclopramide	None	Breast ultrasound┋CT	No	Jump over	No	0	No	0
